# Supplementary material for: A macropinocytosis-related gene signature predicts the prognosis and immune microenvironment in hepatocellular carcinoma
Source: Front Oncol. 2023 Mar 30;13:1143013. doi: 10.3389/fonc.2023.1143013 (PMC10097907; doi:10.3389/fonc.2023.1143013)
Supplement: Supplementary file 4 [file Table_1.doc]

Relevant literature catalogue£º
1.Wilhelm Palm. Metabolic functions of macropinocytosis. Philos Trans R Soc Lond B Biol Sci. 2019 Feb 4; 374(1765): 20180285.
2.Markus C Kerr, Rohan D Teasdale. Defining macropinocytosis. Traffic. 2009 Apr; 10(4): 364-71.
3.Xiao Peng Lin, Justine D Mintern, Paul A Gleeson. Macropinocytosis in Different Cell Types: Similarities and Differences. Membranes (Basel). 2020 Aug 3; 10(8): 177.
4.Jennifer L Stow, Yu Hung, Adam A Wall. Macropinocytosis: Insights from immunology and cancer. Curr Opin Cell Biol. 2020 Aug; 65: 131-140.
5.Shaojuan Song, Yanan Zhang, Tingting Ding, et al. The Dual Role of Macropinocytosis in Cancers: Promoting Growth and Inducing Methuosis to Participate in Anticancer Therapies as Targets. Front Oncol. 2021 Jan 19; 10: 570108.
6.Sivakami Mylvaganam, Spencer A Freeman, Sergio Grinstein. The cytoskeleton in phagocytosis and macropinocytosis. Curr Biol. 2021 May 24; 31(10): R619-R632.
7.Huiqin Liu, Feng Qian. Exploiting macropinocytosis for drug delivery into KRAS mutant cancer. Theranostics. 2022 Jan 1; 12(3): 1321-1332.
8.Edgar B Cepeda, Tatjana Dediulia, Joan Fernando, et al. Mechanisms regulating cell membrane localization of the chemokine receptor CXCR4 in human hepatocarcinoma cells. Biochim Biophys Acta. 2015 May; 1853(5): 1205-18.
9.Misty Shuo Zhang, Jane Di Cui, Derek Lee, et al. Hypoxia-induced macropinocytosis represents a metabolic route for liver cancer. Nat Commun. 2022 Feb 17; 13(1): 954.
10.Jun-Kyu Byun, Seunghyeong Lee, Gil Won Kang, et al. Macropinocytosis is an alternative pathway of cysteine acquisition and mitigates sorafenib-induced ferroptosis in hepatocellular carcinoma. J Exp Clin Cancer Res. 2022 Mar 14;41(1):98. 
11.Lauren V Albrecht, Nydia Tejeda-Mu?oz, Maggie H Bui, et al. GSK3 Inhibits Macropinocytosis and Lysosomal Activity through the Wnt Destruction Complex Machinery. Cell Rep. 2020 Jul 28; 32(4): 107973. 
12.Marc S Weinberg, Sarah Nicolson, Aadra P Bhatt, et al. Recombinant adeno-associated virus utilizes cell-specific infectious entry mechanisms. J Virol. 2014 Nov; 88(21): 12472-84.
13.Gourish Mondal, Jayanta Debnath. NRF2 activates macropinocytosis upon autophagy inhibition. Cancer Cell. 2021 May 10; 39(5): 596-598.
14.Hua Su, Fei Yang, Rao Fu, et al. Cancer cells escape autophagy inhibition via NRF2-induced macropinocytosis. Cancer Cell. 2021 May 10;39(5):678-693.e11.
15.Hua Su, Fei Yang, Rao Fu, et al. Collagenolysis-dependent DDR1 signalling dictates pancreatic cancer outcome. Nature. 2022 Oct; 610(7931): 366-372. 
16.Fang Yuan, Mengnan Sun, Zhengsheng Liu, et al. Macropinocytic dextran facilitates KRAS-targeted delivery while reducing drug-induced tumor immunity depletion in pancreatic cancer. Theranostics. 2022 Jan 1; 12(3): 1061-1073.
17.Yi-Fan Zhang, Qing Li, Pei-Qi Huang, et al. A low amino acid environment promotes cell macropinocytosis through the YY1-FGD6 axis in Ras-mutant pancreatic ductal adenocarcinoma. Oncogene. 2022 Feb; 41(8): 1203-1215.
18.Henriette Berg Andersen, Renata Ialchina, Stine Falsig Pedersen, et al. Metabolic reprogramming by driver mutation-tumor microenvironment interplay in pancreatic cancer: new therapeutic targets. Cancer Metastasis Rev. 2021 Dec; 40(4): 1093-1114. 
19.Sumire Suzuki, Masato Ogawa, Masaya Miyazaki, et al. Lysosome-targeted drug combination induces multiple organelle dysfunctions and non?canonical death in pancreatic cancer cells. Oncol Rep. 2022 Feb; 47(2): 40.
20.Hua Su, Fei Yang, Beicheng Sun, Michael Karin. Macropinocytosis: the big drinker behind cancer cell self-consumption. Autophagy. 2021 May; 17(5): 1290-1291.
21.Schmid SL, Conner SD. Regulated portals of entry into the cell. Nature. 2003; 422: 37-44.
22.Misty SZ, Jane DC, Derek Lee, et al. Hypoxia-induced macropinocytosis represents a metabolic route for liver cancer. Nat Commun. 2022; 13(1): 954.
23.Finicle BT, Jayashankar V, Edinger AL. Nutrient scavenging in cancer. Nat Rev Cancer. 2018; 18(10): 619-633.
24.Kamphorst JJ, Nofal M, Commisso C, et al. Human pancreatic cancer tumors are nutrient poor and tumor cells actively scavenge extracellular protein. Cancer Res. 2015; 75: 544¨C553. 
25.Jayashankar V, Edinger AL. Macropinocytosis confers resistance to therapies targeting cancer anabolism. Nat Commun. 2020; 11(1): 1121.
26.Seong M Kim, Tricia T Nguyen, Archna Ravi, et al. PTEN deficiency and AMPK activation promote nutrient scavenging and anabolism in prostate cancer cells. Cancer Discov. 2018; 8(7): 866¨C883.
27.Kay RR. Macropinocytosis: Biology and mechanisms. Cells Dev. 2021; 168: 203713.
28.Shaojuan Song, Yanan Zhang, Tingting Ding, et al. The Dual Role of Macropinocytosis in Cancers: Promoting Growth and Inducing Methuosis to Participate in Anticancer Therapies as Targets. Front Oncol. 2021; 10: 570108. 
29.Mirkka Koivusalo, Christopher Welch, Hisayoshi Hayashi, et al. Amiloride inhibits macropinocytosis by lowering submembranous pH and preventing Rac1 and Cdc42 signaling. J Cell Biol. 2010; 188(4): 547-563.

Candidate macropinocytosis-related genes£º
SDC1
NHE1
CDC42
NFE2L2
E79Q
NRF2
KRAP1
CD138
KRAS
RAS
G12D7
ARF6
PSD4
EFA6
GSK3
GSK3B
AXIN1
WNT3A
CK1
LRP6
PAK1
ML141
CXCR4
AIP4  
EXOC4
HIF1  
GLUT1  
PDK1  
EHD2
RAC1
PTEN
AMPK
TP53
KEAP1
EHD1
EHD3
EHD4
EHBP1
NEK3
RTK
NCK
SRC
GRB2
SOS
VAV
GAB1
RAB5
PI3K
PLC
DAG
PI5K
MLCK
PKC
LIMK
CTBP1
MLC
RAB34
RAH
SNX1
SNX5
CD46
mTORC1
S6K
4EBP
AKT1
KI67
CD31
VAV1
G65R
T72N
VAV2
