# Supplementary material for: A macropinocytosis-related gene signature predicts the prognosis and immune microenvironment in hepatocellular carcinoma
Source: Front Oncol. 2023 Mar 30;13:1143013. doi: 10.3389/fonc.2023.1143013 (PMC10097907; doi:10.3389/fonc.2023.1143013)
Supplement: Supplementary file 6 [file Table_3.xls]

gene	conMean	treatMean	logFC	pValue	fdr
CDC42	23.7221084	36.3686647058824	0.616463716438965	5.75346413314186e-13	1.53425710217116e-12
NFE2L2	15.58383872	13.1698111122995	-0.242815997971314	0.00199480423963602	0.00277537981166751
KRAS	2.49272423	3.30078012139037	0.405083751528172	0.0232714488907456	0.0286417832501484
ARF6	18.6479248	22.1824347860963	0.250402635383765	0.00384368870359545	0.0051249182714606
GSK3B	2.8058835	4.88016842513369	0.798475829514911	4.98444428500677e-17	2.27860310171738e-16
AXIN1	1.679095448	3.45699821470588	1.0418356161007	1.48159189341479e-14	4.74109405892733e-14
WNT3A	0.00209561118	0.777142042296791	8.53466343753246	1.28852862375246e-12	2.94520828286277e-12
LRP6	3.4216967	4.54564565802139	0.409773342968776	0.0293132903206998	0.0347416774171257
PAK1	2.063283398	4.95635949491979	1.26433883969261	2.19227040851012e-15	7.7947392302582e-15
EXOC4	2.3486049	4.71031920053476	1.00402079640284	1.14035628813683e-24	3.64914012203786e-23
EHD2	3.75158672	10.0719604179144	1.42477170606101	2.77433307586796e-12	5.91857722851832e-12
RAC1	34.804967	64.0561560962567	0.880044019894577	1.70822712143383e-20	1.36658169714706e-19
TP53	4.95454942	8.22316697139037	0.730940262277803	5.79877406423243e-06	9.27803850277189e-06
KEAP1	12.14956096	20.7869530294118	0.774774121001407	2.50072688280854e-22	4.00116301249366e-21
EHD1	4.02893468	6.16872330213904	0.614573520024014	1.22491025997722e-09	2.1776182399595e-09
EHD3	3.408352292	1.22792451740642	-1.47285258368925	9.30497913118653e-17	3.72199165247461e-16
EHD4	3.480631856	6.34935732352941	0.867261341643164	9.59743535463849e-13	2.36244562575717e-12
NEK3	0.928419118	2.1870628986631	1.23614657598987	8.14508454281083e-10	1.5331923845291e-09
SRC	1.476430456	5.36863527566845	1.86244199399773	2.1568124451258e-10	4.3136248902516e-10
GRB2	14.348395	26.3743767887701	0.878247636963722	4.19569649108722e-22	4.47540959049303e-21
GAB1	0.7848853	1.08578867540107	0.468189597149644	0.0129027086300121	0.0165154670464155
CTBP1	7.65486882	12.8211321657754	0.744074104418654	1.70197184533755e-19	1.08926198101603e-18
RAB34	1.534056832	6.62995481016043	2.11164710578453	0.000738549266881425	0.00107425347910025
SNX1	5.75726002	8.15360255882353	0.502055264082795	1.00903673353811e-08	1.69943028806419e-08
SNX5	5.39130022	8.3649939171123	0.633731241422648	5.20958051070807e-13	1.5155143303878e-12
CD46	11.0897999	24.1923882540107	1.12531986378497	1.83490029914426e-17	9.78613492876939e-17
VAV2	10.19801734	14.316533355615	0.489393500643489	9.84506966716453e-06	1.50020109213936e-05
