# Supplementary material for: A macropinocytosis-related gene signature predicts the prognosis and immune microenvironment in hepatocellular carcinoma
Source: Front Oncol. 2023 Mar 30;13:1143013. doi: 10.3389/fonc.2023.1143013 (PMC10097907; doi:10.3389/fonc.2023.1143013)
Supplement: Supplementary file 7 [file Table_4.xls]

## Sheet: 0918-1
Experiment: 20220918DXJ A Selected Filter: SYBR Green I / HRM Dye (465-510)
Include	Color	Pos	Name	Cp	Concentration	Standard	Status
TRUE	255	A1	Sample 1	23.15		0
TRUE	255	A2	Sample 2	23.13		0
TRUE	255	A3	Sample 3	23.14		0
TRUE	255	A4	Sample 4	21.99		0
TRUE	255	A5	Sample 5	22		0
TRUE	255	A6	Sample 6	21.99		0
TRUE	255	A7	Sample 7	22.06		0
TRUE	255	A8	Sample 8	22.05		0
TRUE	255	A9	Sample 9	22.06		0
TRUE	255	A10	Sample 10	21.47		0
TRUE	255	A11	Sample 11	23		0
TRUE	255	A12	Sample 12	21.47		0
TRUE	255	A13	Sample 13	35		0	> - Late Cp call (last five cycles) has higher uncertainty
TRUE	255	A14	Sample 14	22.09		0
TRUE	255	A15	Sample 15	22.23		0
TRUE	255	A16	Sample 16	23.23		0
TRUE	255	A17	Sample 17	23.24		0
TRUE	255	A18	Sample 18	23.25		0
TRUE	255	A19	Sample 19			0
TRUE	255	A20	Sample 20			0
TRUE	255	A21	Sample 21			0
TRUE	255	A22	Sample 22			0
TRUE	255	A23	Sample 23			0
TRUE	255	A24	Sample 24			0
TRUE	255	B1	Sample 25	24.22		0
TRUE	255	B2	Sample 26	24.22		0
TRUE	255	B3	Sample 27	24.22		0
TRUE	255	B4	Sample 28	22.31		0
TRUE	255	B5	Sample 29	22.3		0
TRUE	255	B6	Sample 30	22.3		0
TRUE	255	B7	Sample 31	23.3		0
TRUE	255	B8	Sample 32	23.32		0
TRUE	255	B9	Sample 33	23.31		0
TRUE	255	B10	Sample 34	28.73		0
TRUE	255	B11	Sample 35	29.42		0
TRUE	255	B12	Sample 36	29.07		0
TRUE	255	B13	Sample 37	23.64		0
TRUE	255	B14	Sample 38	23.71		0
TRUE	255	B15	Sample 39	23.68		0
TRUE	255	B16	Sample 40	23.11		0
TRUE	255	B17	Sample 41	22.9		0
TRUE	255	B18	Sample 42	23.01		0
TRUE	255	B19	Sample 43			0
TRUE	255	B20	Sample 44			0
TRUE	255	B21	Sample 45			0
TRUE	255	B22	Sample 46			0
TRUE	255	B23	Sample 47			0
TRUE	255	B24	Sample 48			0
TRUE	255	C1	Sample 49	25.64		0
TRUE	255	C2	Sample 50	25.64		0
TRUE	255	C3	Sample 51	25.64		0
TRUE	255	C4	Sample 52	24.19		0
TRUE	255	C5	Sample 53	24.21		0
TRUE	255	C6	Sample 54	35		0	> - Late Cp call (last five cycles) has higher uncertainty
TRUE	255	C7	Sample 55	25.1		0
TRUE	255	C8	Sample 56	25.32		0
TRUE	255	C9	Sample 57	25.21		0
TRUE	255	C10	Sample 58	24.12		0
TRUE	255	C11	Sample 59	24.1		0
TRUE	255	C12	Sample 60	24.1		0
TRUE	255	C13	Sample 61	24.04		0
TRUE	255	C14	Sample 62	24.03		0
TRUE	255	C15	Sample 63	24.04		0
TRUE	255	C16	Sample 64	26.01		0
TRUE	255	C17	Sample 65	26.1		0
TRUE	255	C18	Sample 66	26.06		0
TRUE	255	C19	Sample 67			0
TRUE	255	C20	Sample 68			0
TRUE	255	C21	Sample 69			0
TRUE	255	C22	Sample 70			0
TRUE	255	C23	Sample 71			0
TRUE	255	C24	Sample 72			0
TRUE	255	D1	Sample 73	26.64		0
TRUE	255	D2	Sample 74	26.69		0
TRUE	255	D3	Sample 75	32.6		0
TRUE	255	D4	Sample 76	25.63		0
TRUE	255	D5	Sample 77	25.53		0
TRUE	255	D6	Sample 78	25.58		0
TRUE	255	D7	Sample 79	25.35		0
TRUE	255	D8	Sample 80	25.49		0
TRUE	255	D9	Sample 81	25.42		0
TRUE	255	D10	Sample 82	30.13		0
TRUE	255	D11	Sample 83	30.42		0
TRUE	255	D12	Sample 84	30.28		0
TRUE	255	D13	Sample 85	25.92		0
TRUE	255	D14	Sample 86	25.68		0
TRUE	255	D15	Sample 87	25.8		0
TRUE	255	D16	Sample 88	25.32		0
TRUE	255	D17	Sample 89	25.44		0
TRUE	255	D18	Sample 90	25.38		0
TRUE	255	D19	Sample 91			0
TRUE	255	D20	Sample 92			0
TRUE	255	D21	Sample 93			0
TRUE	255	D22	Sample 94			0
TRUE	255	D23	Sample 95			0
TRUE	255	D24	Sample 96			0
TRUE	255	E1	Sample 97	23.34		0
TRUE	255	E2	Sample 98	23.2		0
TRUE	255	E3	Sample 99	23.27		0
TRUE	255	E4	Sample 100	22.71		0
TRUE	255	E5	Sample 101	22.71		0
TRUE	255	E6	Sample 102	22.7		0
TRUE	255	E7	Sample 103	21.35		0
TRUE	255	E8	Sample 104	21.35		0
TRUE	255	E9	Sample 105	21.3		0
TRUE	255	E10	Sample 106	21.2		0
TRUE	255	E11	Sample 107	21.5		0
TRUE	255	E12	Sample 108	21.35		0
TRUE	255	E13	Sample 109	21.43		0
TRUE	255	E14	Sample 110	21.49		0
TRUE	255	E15	Sample 111	21.45		0
TRUE	255	E16	Sample 112	22.58		0
TRUE	255	E17	Sample 113	22.59		0
TRUE	255	E18	Sample 114	22.59		0
TRUE	255	E19	Sample 115			0
TRUE	255	E20	Sample 116			0
TRUE	255	E21	Sample 117			0
TRUE	255	E22	Sample 118			0
TRUE	255	E23	Sample 119			0
TRUE	255	E24	Sample 120			0
TRUE	255	F1	Sample 121	22.77		0
TRUE	255	F2	Sample 122	22.75		0
TRUE	255	F3	Sample 123	22.76		0
TRUE	255	F4	Sample 124	20.96		0
TRUE	255	F5	Sample 125	20.88		0
TRUE	255	F6	Sample 126	20.92		0
TRUE	255	F7	Sample 127	22.71		0
TRUE	255	F8	Sample 128	22.73		0
TRUE	255	F9	Sample 129	22.72		0
TRUE	255	F10	Sample 130	29.24		0
TRUE	255	F11	Sample 131	29.25		0
TRUE	255	F12	Sample 132	29.25		0
TRUE	255	F13	Sample 133	22.74		0
TRUE	255	F14	Sample 134	22.78		0
TRUE	255	F15	Sample 135	22.76		0
TRUE	255	F16	Sample 136	21.99		0
TRUE	255	F17	Sample 137	22.13		0
TRUE	255	F18	Sample 138	22.06		0
TRUE	255	F19	Sample 139			0
TRUE	255	F20	Sample 140			0
TRUE	255	F21	Sample 141			0
TRUE	255	F22	Sample 142			0
TRUE	255	F23	Sample 143			0
TRUE	255	F24	Sample 144			0
TRUE	255	G1	Sample 145	24.73		0
TRUE	255	G2	Sample 146	24.59		0
TRUE	255	G3	Sample 147	24.21		0
TRUE	255	G4	Sample 148	23.65		0
TRUE	255	G5	Sample 149	23.66		0
TRUE	255	G6	Sample 150	23.66		0
TRUE	255	G7	Sample 151	23.87		0
TRUE	255	G8	Sample 152	23.87		0
TRUE	255	G9	Sample 153	23.89		0
TRUE	255	G10	Sample 154	23.22		0
TRUE	255	G11	Sample 155	22.78		0
TRUE	255	G12	Sample 156	23		0
TRUE	255	G13	Sample 157	23.29		0
TRUE	255	G14	Sample 158	23.21		0
TRUE	255	G15	Sample 159	23.25		0
TRUE	255	G16	Sample 160	25.71		0
TRUE	255	G17	Sample 161	25.73		0
TRUE	255	G18	Sample 162	25.69		0
TRUE	255	G19	Sample 163			0
TRUE	255	G20	Sample 164			0
TRUE	255	G21	Sample 165			0
TRUE	255	G22	Sample 166			0
TRUE	255	G23	Sample 167			0
TRUE	255	G24	Sample 168			0
TRUE	255	H1	Sample 169	25.87		0
TRUE	255	H2	Sample 170	26.02		0
TRUE	255	H3	Sample 171	25.95		0
TRUE	255	H4	Sample 172	24.06		0
TRUE	255	H5	Sample 173	23.98		0
TRUE	255	H6	Sample 174	24.02		0
TRUE	255	H7	Sample 175	25.31		0
TRUE	255	H8	Sample 176	25.18		0
TRUE	255	H9	Sample 177	29.45		0
TRUE	255	H10	Sample 178	30.76		0
TRUE	255	H11	Sample 179	33		0
TRUE	255	H12	Sample 180	31.88		0
TRUE	255	H13	Sample 181	24.42		0
TRUE	255	H14	Sample 182	24.94		0
TRUE	255	H15	Sample 183	24.68		0
TRUE	255	H16	Sample 184	25.34		0
TRUE	255	H17	Sample 185	25.1		0
TRUE	255	H18	Sample 186	25.22		0
TRUE	255	H19	Sample 187			0
TRUE	255	H20	Sample 188			0
TRUE	255	H21	Sample 189			0
TRUE	255	H22	Sample 190			0
TRUE	255	H23	Sample 191			0
TRUE	255	H24	Sample 192			0
TRUE	255	I1	Sample 193	24.92		0
TRUE	255	I2	Sample 194	25		0
TRUE	255	I3	Sample 195	24.96		0
TRUE	255	I4	Sample 196	24.4		0
TRUE	255	I5	Sample 197	24.65		0
TRUE	255	I6	Sample 198	24.72		0
TRUE	255	I7	Sample 199	23.49		0
TRUE	255	I8	Sample 200	23.51		0
TRUE	255	I9	Sample 201	23.5		0
TRUE	255	I10	Sample 202	23.45		0
TRUE	255	I11	Sample 203	23.45		0
TRUE	255	I12	Sample 204	23.45		0
TRUE	255	I13	Sample 205	23.29		0
TRUE	255	I14	Sample 206	23.29		0
TRUE	255	I15	Sample 207	23.29		0
TRUE	255	I16	Sample 208	25.13		0
TRUE	255	I17	Sample 209	25.18		0
TRUE	255	I18	Sample 210	25.16		0
TRUE	255	I19	Sample 211			0
TRUE	255	I20	Sample 212			0
TRUE	255	I21	Sample 213			0
TRUE	255	I22	Sample 214			0
TRUE	255	I23	Sample 215			0
TRUE	255	I24	Sample 216			0
TRUE	255	J1	Sample 217	23.9		0
TRUE	255	J2	Sample 218	23.87		0
TRUE	255	J3	Sample 219	23.93		0
TRUE	255	J4	Sample 220	24.29		0
TRUE	255	J5	Sample 221	24.35		0
TRUE	255	J6	Sample 222	24.32		0
TRUE	255	J7	Sample 223	25.21		0
TRUE	255	J8	Sample 224	25.13		0
TRUE	255	J9	Sample 225	25.17		0
TRUE	255	J10	Sample 226	28.62		0
TRUE	255	J11	Sample 227	29.13		0
TRUE	255	J12	Sample 228	28.88		0
TRUE	255	J13	Sample 229	23.99		0
TRUE	255	J14	Sample 230	23.96		0
TRUE	255	J15	Sample 231	23.97		0
TRUE	255	J16	Sample 232	24.45		0
TRUE	255	J17	Sample 233	24.54		0
TRUE	255	J18	Sample 234	24.49		0
TRUE	255	J19	Sample 235			0
TRUE	255	J20	Sample 236			0
TRUE	255	J21	Sample 237			0
TRUE	255	J22	Sample 238			0
TRUE	255	J23	Sample 239			0
TRUE	255	J24	Sample 240			0
TRUE	255	K1	Sample 241	21.6		0
TRUE	255	K2	Sample 242	21.7		0
TRUE	255	K3	Sample 243	21.65		0
TRUE	255	K4	Sample 244	21.1		0
TRUE	255	K5	Sample 245	21.08		0
TRUE	255	K6	Sample 246	33.77		0
TRUE	255	K7	Sample 247	20.91		0
TRUE	255	K8	Sample 248	20.91		0
TRUE	255	K9	Sample 249	20.91		0
TRUE	255	K10	Sample 250	20.8		0
TRUE	255	K11	Sample 251	19		0
TRUE	255	K12	Sample 252	19.9		0
TRUE	255	K13	Sample 253	20.8		0
TRUE	255	K14	Sample 254	20.86		0
TRUE	255	K15	Sample 255	20.8		0
TRUE	255	K16	Sample 256	22.07		0
TRUE	255	K17	Sample 257	22.06		0
TRUE	255	K18	Sample 258	22.06		0
TRUE	255	K19	Sample 259			0
TRUE	255	K20	Sample 260			0
TRUE	255	K21	Sample 261			0
TRUE	255	K22	Sample 262			0
TRUE	255	K23	Sample 263			0
TRUE	255	K24	Sample 264			0
TRUE	255	L1	Sample 265	21.18		0
TRUE	255	L2	Sample 266	21.21		0
TRUE	255	L3	Sample 267	21.19		0
TRUE	255	L4	Sample 268	20.61		0
TRUE	255	L5	Sample 269	20.64		0
TRUE	255	L6	Sample 270	20.62		0
TRUE	255	L7	Sample 271	20.85		0
TRUE	255	L8	Sample 272	20.79		0
TRUE	255	L9	Sample 273	20.82		0
TRUE	255	L10	Sample 274	27.05		0
TRUE	255	L11	Sample 275	26.88		0
TRUE	255	L12	Sample 276	26.95		0
TRUE	255	L13	Sample 277	21.19		0
TRUE	255	L14	Sample 278	21.12		0
TRUE	255	L15	Sample 279	21.15		0
TRUE	255	L16	Sample 280	21.72		0
TRUE	255	L17	Sample 281	21.57		0
TRUE	255	L18	Sample 282	21.65		0
TRUE	255	L19	Sample 283			0
TRUE	255	L20	Sample 284			0
TRUE	255	L21	Sample 285			0
TRUE	255	L22	Sample 286			0
TRUE	255	L23	Sample 287			0
TRUE	255	L24	Sample 288			0
TRUE	255	M1	Sample 289	22.7		0
TRUE	255	M2	Sample 290	22.7		0
TRUE	255	M3	Sample 291	22.8		0
TRUE	255	M4	Sample 292	22.4		0
TRUE	255	M5	Sample 293	22		0
TRUE	255	M6	Sample 294	22.2		0
TRUE	255	M7	Sample 295	21.96		0
TRUE	255	M8	Sample 296	21.92		0
TRUE	255	M9	Sample 297	21.95		0
TRUE	255	M10	Sample 298	20.82		0
TRUE	255	M11	Sample 299	20.82		0
TRUE	255	M12	Sample 300	20.82		0
TRUE	255	M13	Sample 301	22.62		0
TRUE	255	M14	Sample 302	22.5		0
TRUE	255	M15	Sample 303	22.56		0
TRUE	255	M16	Sample 304	22.88		0
TRUE	255	M17	Sample 305	22.95		0
TRUE	255	M18	Sample 306	22.9		0
TRUE	255	M19	Sample 307			0
TRUE	255	M20	Sample 308			0
TRUE	255	M21	Sample 309			0
TRUE	255	M22	Sample 310			0
TRUE	255	M23	Sample 311			0
TRUE	255	M24	Sample 312			0
TRUE	255	N1	Sample 313	22.45		0
TRUE	255	N2	Sample 314	22.47		0
TRUE	255	N3	Sample 315	22.46		0
TRUE	255	N4	Sample 316	20.55		0
TRUE	255	N5	Sample 317	20.62		0
TRUE	255	N6	Sample 318	20.59		0
TRUE	255	N7	Sample 319	22.8		0
TRUE	255	N8	Sample 320	22.88		0
TRUE	255	N9	Sample 321	22.82		0
TRUE	255	N10	Sample 322	28.86		0
TRUE	255	N11	Sample 323	28.99		0
TRUE	255	N12	Sample 324	28.92		0
TRUE	255	N13	Sample 325	22.61		0
TRUE	255	N14	Sample 326	22.66		0
TRUE	255	N15	Sample 327	22.64		0
TRUE	255	N16	Sample 328	22.69		0
TRUE	255	N17	Sample 329	22.78		0
TRUE	255	N18	Sample 330	22.74		0
TRUE	255	N19	Sample 331			0
TRUE	255	N20	Sample 332			0
TRUE	255	N21	Sample 333			0
TRUE	255	N22	Sample 334			0
TRUE	255	N23	Sample 335			0
TRUE	255	N24	Sample 336			0
TRUE	255	O1	Sample 337	35		0	> - Late Cp call (last five cycles) has higher uncertainty
TRUE	255	O2	Sample 338	35		0	> - Late Cp call (last five cycles) has higher uncertainty
TRUE	255	O3	Sample 339	35		0	> - Late Cp call (last five cycles) has higher uncertainty
TRUE	255	O4	Sample 340	35		0	> - Late Cp call (last five cycles) has higher uncertainty
TRUE	255	O5	Sample 341	35		0	> - Late Cp call (last five cycles) has higher uncertainty
TRUE	255	O6	Sample 342	35		0	?, > - Detector Call uncertain, Late Cp call (last five cycles) has higher uncertainty
TRUE	255	O7	Sample 343	35		0	> - Late Cp call (last five cycles) has higher uncertainty
TRUE	255	O8	Sample 344	35		0	> - Late Cp call (last five cycles) has higher uncertainty
TRUE	255	O9	Sample 345	35		0	> - Late Cp call (last five cycles) has higher uncertainty
TRUE	255	O10	Sample 346	35		0	> - Late Cp call (last five cycles) has higher uncertainty
TRUE	255	O11	Sample 347	35		0	> - Late Cp call (last five cycles) has higher uncertainty
TRUE	255	O12	Sample 348	35		0	> - Late Cp call (last five cycles) has higher uncertainty
TRUE	255	O13	Sample 349	35		0	> - Late Cp call (last five cycles) has higher uncertainty
TRUE	255	O14	Sample 350	35		0	> - Late Cp call (last five cycles) has higher uncertainty
TRUE	255	O15	Sample 351	35		0	> - Late Cp call (last five cycles) has higher uncertainty
TRUE	255	O16	Sample 352	35		0	> - Late Cp call (last five cycles) has higher uncertainty
TRUE	255	O17	Sample 353	35		0	> - Late Cp call (last five cycles) has higher uncertainty
TRUE	255	O18	Sample 354	35		0	> - Late Cp call (last five cycles) has higher uncertainty
TRUE	65280	O19	Sample 355			0
TRUE	65280	O20	Sample 356			0
TRUE	65280	O21	Sample 357			0
TRUE	65280	O22	Sample 358			0
TRUE	65280	O23	Sample 359			0
TRUE	65280	O24	Sample 360			0
TRUE	255	P1	Sample 361			0
TRUE	255	P2	Sample 362			0
TRUE	255	P3	Sample 363			0
TRUE	255	P4	Sample 364			0
TRUE	255	P5	Sample 365			0
TRUE	255	P6	Sample 366			0
TRUE	255	P7	Sample 367			0
TRUE	255	P8	Sample 368			0
TRUE	255	P9	Sample 369			0
TRUE	255	P10	Sample 370			0
TRUE	255	P11	Sample 371			0
TRUE	255	P12	Sample 372			0
TRUE	255	P13	Sample 373			0
TRUE	255	P14	Sample 374			0
TRUE	255	P15	Sample 375			0
TRUE	255	P16	Sample 376			0
TRUE	255	P17	Sample 377			0
TRUE	255	P18	Sample 378			0
TRUE	65280	P19	Sample 379			0
TRUE	65280	P20	Sample 380			0
TRUE	65280	P21	Sample 381			0
TRUE	65280	P22	Sample 382			0
TRUE	65280	P23	Sample 383			0
TRUE	65280	P24	Sample 384			0

## Sheet: 0918-2
Experiment: 20220918DXJ B Selected Filter: SYBR Green I / HRM Dye (465-510)
Include	Color	Pos	Name	Cp	Concentration	Standard	Status
TRUE	255	A1	Sample 1	14.96		0
TRUE	255	A2	Sample 2	14.96		0
TRUE	255	A3	Sample 3	14.96		0
TRUE	255	A4	Sample 4	14.29		0
TRUE	255	A5	Sample 5	14.33		0
TRUE	255	A6	Sample 6	14.28		0
TRUE	255	A7	Sample 7	14.35		0
TRUE	255	A8	Sample 8	14.35		0
TRUE	255	A9	Sample 9	14.34		0
TRUE	255	A10	Sample 10	11.88		0
TRUE	255	A11	Sample 11	11.88		0
TRUE	255	A12	Sample 12	11.89		0
TRUE	255	A13	Sample 13	13.2		0
TRUE	255	A14	Sample 14	13.34		0
TRUE	255	A15	Sample 15	13.33		0
TRUE	255	A16	Sample 16	15.99		0
TRUE	255	A17	Sample 17	15.9		0
TRUE	255	A18	Sample 18	16.06		0
TRUE	255	A19	Sample 19			0
TRUE	255	A20	Sample 20			0
TRUE	255	A21	Sample 21			0
TRUE	255	A22	Sample 22			0
TRUE	255	A23	Sample 23			0
TRUE	255	A24	Sample 24			0
TRUE	255	B1	Sample 25	15.64		0
TRUE	255	B2	Sample 26	15.66		0
TRUE	255	B3	Sample 27	15.66		0
TRUE	255	B4	Sample 28	14.8		0
TRUE	255	B5	Sample 29	14.8		0
TRUE	255	B6	Sample 30	14.84		0
TRUE	255	B7	Sample 31	16.4		0
TRUE	255	B8	Sample 32	16.45		0
TRUE	255	B9	Sample 33	16.47		0
TRUE	255	B10	Sample 34	18.61		0
TRUE	255	B11	Sample 35	18.62		0
TRUE	255	B12	Sample 36	18.58		0
TRUE	255	B13	Sample 37	14.05		0
TRUE	255	B14	Sample 38	14		0
TRUE	255	B15	Sample 39	13.92		0
TRUE	255	B16	Sample 40	16.2		0
TRUE	255	B17	Sample 41	16.24		0
TRUE	65280	B18	Sample 42			0
TRUE	255	B19	Sample 43			0
TRUE	255	B20	Sample 44			0
TRUE	255	B21	Sample 45			0
TRUE	255	B22	Sample 46			0
TRUE	255	B23	Sample 47			0
TRUE	255	B24	Sample 48			0
TRUE	255	C1	Sample 49	13.65		0
TRUE	255	C2	Sample 50	13.65		0
TRUE	255	C3	Sample 51	13.65		0
TRUE	255	C4	Sample 52	13.66		0
TRUE	255	C5	Sample 53	13.66		0
TRUE	255	C6	Sample 54	13.66		0
TRUE	255	C7	Sample 55	12.89		0
TRUE	255	C8	Sample 56	12.89		0
TRUE	255	C9	Sample 57	12.89		0
TRUE	255	C10	Sample 58	11.86		0
TRUE	255	C11	Sample 59	11.86		0
TRUE	255	C12	Sample 60	11.86		0
TRUE	255	C13	Sample 61	12.6		0
TRUE	255	C14	Sample 62	12.61		0
TRUE	255	C15	Sample 63	12.61		0
TRUE	255	C16	Sample 64	14.39		0
TRUE	255	C17	Sample 65	14.3		0
TRUE	255	C18	Sample 66	14.42		0
TRUE	255	C19	Sample 67			0
TRUE	255	C20	Sample 68			0
TRUE	255	C21	Sample 69			0
TRUE	255	C22	Sample 70			0
TRUE	255	C23	Sample 71			0
TRUE	255	C24	Sample 72			0
TRUE	255	D1	Sample 73	14.23		0
TRUE	255	D2	Sample 74	14.23		0
TRUE	255	D3	Sample 75	14.23		0
TRUE	255	D4	Sample 76	35		0	> - Late Cp call (last five cycles) has higher uncertainty
TRUE	255	D5	Sample 77	12.21		0
TRUE	255	D6	Sample 78	12.21		0
TRUE	255	D7	Sample 79	16.28		0
TRUE	255	D8	Sample 80	16.27		0
TRUE	255	D9	Sample 81	16.28		0
TRUE	255	D10	Sample 82	17.32		0
TRUE	255	D11	Sample 83	17.2		0
TRUE	255	D12	Sample 84	17.38		0
TRUE	255	D13	Sample 85	14.34		0
TRUE	255	D14	Sample 86	14.34		0
TRUE	255	D15	Sample 87	14.34		0
TRUE	255	D16	Sample 88	15.26		0
TRUE	255	D17	Sample 89	15.2		0
TRUE	255	D18	Sample 90	15.23		0
TRUE	255	D19	Sample 91			0
TRUE	255	D20	Sample 92			0
TRUE	255	D21	Sample 93			0
TRUE	255	D22	Sample 94			0
TRUE	255	D23	Sample 95			0
TRUE	255	D24	Sample 96			0
TRUE	255	E1	Sample 97	25.73		0
TRUE	255	E2	Sample 98	25.73		0
TRUE	255	E3	Sample 99	25.73		0
TRUE	255	E4	Sample 100	22.73		0
TRUE	255	E5	Sample 101	22.73		0
TRUE	255	E6	Sample 102	22.73		0
TRUE	255	E7	Sample 103	23.59		0
TRUE	255	E8	Sample 104	23.59		0
TRUE	255	E9	Sample 105	23.55		0
TRUE	255	E10	Sample 106	23.64		0
TRUE	255	E11	Sample 107	23.64		0
TRUE	255	E12	Sample 108	23.64		0
TRUE	255	E13	Sample 109	22.28		0
TRUE	255	E14	Sample 110	22.28		0
TRUE	255	E15	Sample 111	22.28		0
TRUE	255	E16	Sample 112	25.68		0
TRUE	255	E17	Sample 113	25.68		0
TRUE	255	E18	Sample 114	25.68		0
TRUE	255	E19	Sample 115			0
TRUE	255	E20	Sample 116			0
TRUE	255	E21	Sample 117			0
TRUE	255	E22	Sample 118			0
TRUE	255	E23	Sample 119			0
TRUE	255	E24	Sample 120			0
TRUE	255	F1	Sample 121	25.46		0
TRUE	255	F2	Sample 122	25.48		0
TRUE	255	F3	Sample 123	25.44		0
TRUE	255	F4	Sample 124	25.56		0
TRUE	255	F5	Sample 125	25.56		0
TRUE	255	F6	Sample 126	25.56		0
TRUE	255	F7	Sample 127	25.53		0
TRUE	255	F8	Sample 128	25.53		0
TRUE	255	F9	Sample 129	25.53		0
TRUE	255	F10	Sample 130	27.72		0
TRUE	255	F11	Sample 131	27.71		0
TRUE	255	F12	Sample 132	27.72		0
TRUE	65280	F13	Sample 133			0
TRUE	255	F14	Sample 134	23.31		0
TRUE	255	F15	Sample 135	23.31		0
TRUE	255	F16	Sample 136	24.61		0
TRUE	255	F17	Sample 137	24.57		0
TRUE	255	F18	Sample 138	24.59		0
TRUE	255	F19	Sample 139			0
TRUE	255	F20	Sample 140			0
TRUE	255	F21	Sample 141			0
TRUE	255	F22	Sample 142			0
TRUE	255	F23	Sample 143			0
TRUE	255	F24	Sample 144			0
TRUE	255	G1	Sample 145	24.81		0
TRUE	255	G2	Sample 146	24.77		0
TRUE	255	G3	Sample 147	24.79		0
TRUE	255	G4	Sample 148	23.24		0
TRUE	255	G5	Sample 149	23.24		0
TRUE	255	G6	Sample 150	32.67		0
TRUE	255	G7	Sample 151	22.45		0
TRUE	255	G8	Sample 152	22.45		0
TRUE	255	G9	Sample 153	22.45		0
TRUE	255	G10	Sample 154	22.49		0
TRUE	255	G11	Sample 155	22.49		0
TRUE	255	G12	Sample 156	22.49		0
TRUE	255	G13	Sample 157	24.86		0
TRUE	255	G14	Sample 158	24.86		0
TRUE	255	G15	Sample 159	24.86		0
TRUE	255	G16	Sample 160	22.8		0
TRUE	255	G17	Sample 161	22.89		0
TRUE	255	G18	Sample 162	22.95		0
TRUE	255	G19	Sample 163			0
TRUE	255	G20	Sample 164			0
TRUE	255	G21	Sample 165			0
TRUE	255	G22	Sample 166			0
TRUE	255	G23	Sample 167			0
TRUE	255	G24	Sample 168			0
TRUE	255	H1	Sample 169	23.32		0
TRUE	255	H2	Sample 170	23.32		0
TRUE	255	H3	Sample 171	23.32		0
TRUE	255	H4	Sample 172	24.54		0
TRUE	255	H5	Sample 173	24.54		0
TRUE	255	H6	Sample 174	24.54		0
TRUE	255	H7	Sample 175	24.28		0
TRUE	255	H8	Sample 176	24.28		0
TRUE	255	H9	Sample 177	24.28		0
TRUE	255	H10	Sample 178	28.48		0
TRUE	255	H11	Sample 179	28.49		0
TRUE	255	H12	Sample 180	28.49		0
TRUE	255	H13	Sample 181	21.38		0
TRUE	255	H14	Sample 182	21.39		0
TRUE	255	H15	Sample 183	21.38		0
TRUE	255	H16	Sample 184	22.31		0
TRUE	255	H17	Sample 185	22.39		0
TRUE	255	H18	Sample 186	22.35		0
TRUE	255	H19	Sample 187			0
TRUE	255	H20	Sample 188			0
TRUE	255	H21	Sample 189			0
TRUE	255	H22	Sample 190			0
TRUE	255	H23	Sample 191			0
TRUE	255	H24	Sample 192			0
TRUE	255	I1	Sample 193	18.8		0
TRUE	255	I2	Sample 194	19.01		0
TRUE	255	I3	Sample 195	18.89		0
TRUE	255	I4	Sample 196	18.52		0
TRUE	255	I5	Sample 197	18.48		0
TRUE	255	I6	Sample 198	18.5		0
TRUE	255	I7	Sample 199	18.44		0
TRUE	255	I8	Sample 200	18.48		0
TRUE	255	I9	Sample 201	18.46		0
TRUE	255	I10	Sample 202	17.53		0
TRUE	255	I11	Sample 203	17.47		0
TRUE	255	I12	Sample 204	17.5		0
TRUE	255	I13	Sample 205	17.76		0
TRUE	255	I14	Sample 206	17.62		0
TRUE	255	I15	Sample 207	17.69		0
TRUE	255	I16	Sample 208	17.72		0
TRUE	255	I17	Sample 209	17.68		0
TRUE	255	I18	Sample 210	17.7		0
TRUE	255	I19	Sample 211			0
TRUE	255	I20	Sample 212			0
TRUE	255	I21	Sample 213			0
TRUE	255	I22	Sample 214			0
TRUE	255	I23	Sample 215			0
TRUE	255	I24	Sample 216			0
TRUE	255	J1	Sample 217	20.69		0
TRUE	255	J2	Sample 218	20.69		0
TRUE	255	J3	Sample 219	20.69		0
TRUE	255	J4	Sample 220	19.18		0
TRUE	255	J5	Sample 221	19.17		0
TRUE	255	J6	Sample 222	19.17		0
TRUE	255	J7	Sample 223	21.46		0
TRUE	255	J8	Sample 224	21.46		0
TRUE	255	J9	Sample 225	21.46		0
TRUE	255	J10	Sample 226	25.67		0
TRUE	255	J11	Sample 227	25.61		0
TRUE	255	J12	Sample 228	25.64		0
TRUE	255	J13	Sample 229	20.99		0
TRUE	255	J14	Sample 230	20.99		0
TRUE	255	J15	Sample 231	20.99		0
TRUE	255	J16	Sample 232	18.75		0
TRUE	255	J17	Sample 233	18.75		0
TRUE	255	J18	Sample 234	18.75		0
TRUE	255	J19	Sample 235			0
TRUE	255	J20	Sample 236			0
TRUE	255	J21	Sample 237			0
TRUE	255	J22	Sample 238			0
TRUE	255	J23	Sample 239			0
TRUE	255	J24	Sample 240			0
TRUE	255	K1	Sample 241	26.26		0
TRUE	255	K2	Sample 242	26.13		0
TRUE	255	K3	Sample 243	26.21		0
TRUE	255	K4	Sample 244	23.83		0
TRUE	255	K5	Sample 245	23.83		0
TRUE	255	K6	Sample 246	23.83		0
TRUE	255	K7	Sample 247	25.3		0
TRUE	255	K8	Sample 248	25.24		0
TRUE	255	K9	Sample 249	25.27		0
TRUE	255	K10	Sample 250	23.8		0
TRUE	255	K11	Sample 251	23.8		0
TRUE	255	K12	Sample 252	24.01		0
TRUE	255	K13	Sample 253	23.72		0
TRUE	255	K14	Sample 254	23.7		0
TRUE	255	K15	Sample 255	23.71		0
TRUE	255	K16	Sample 256	23.24		0
TRUE	255	K17	Sample 257	23.28		0
TRUE	255	K18	Sample 258	23.26		0
TRUE	255	K19	Sample 259			0
TRUE	255	K20	Sample 260			0
TRUE	255	K21	Sample 261			0
TRUE	255	K22	Sample 262			0
TRUE	255	K23	Sample 263			0
TRUE	255	K24	Sample 264			0
TRUE	255	L1	Sample 265	24.78		0
TRUE	255	L2	Sample 266	24.78		0
TRUE	255	L3	Sample 267	24.78		0
TRUE	255	L4	Sample 268	27.63		0
TRUE	255	L5	Sample 269	27.63		0
TRUE	255	L6	Sample 270	27.72		0
TRUE	255	L7	Sample 271	26.53		0
TRUE	255	L8	Sample 272	26.57		0
TRUE	255	L9	Sample 273	26.55		0
TRUE	255	L10	Sample 274	30.06		0
TRUE	255	L11	Sample 275	30.04		0
TRUE	255	L12	Sample 276	30.05		0
TRUE	255	L13	Sample 277	22.18		0
TRUE	255	L14	Sample 278	22.22		0
TRUE	255	L15	Sample 279	22.2		0
TRUE	255	L16	Sample 280	25.29		0
TRUE	255	L17	Sample 281	25.35		0
TRUE	255	L18	Sample 282	25.32		0
TRUE	255	L19	Sample 283			0
TRUE	255	L20	Sample 284			0
TRUE	255	L21	Sample 285			0
TRUE	255	L22	Sample 286			0
TRUE	255	L23	Sample 287			0
TRUE	255	L24	Sample 288			0
TRUE	255	M1	Sample 289	24.33		0
TRUE	255	M2	Sample 290	24.29		0
TRUE	255	M3	Sample 291	24.31		0
TRUE	255	M4	Sample 292	23.41		0
TRUE	255	M5	Sample 293	22.2		0
TRUE	255	M6	Sample 294	22.79		0
TRUE	255	M7	Sample 295	24.68		0
TRUE	255	M8	Sample 296	24.76		0
TRUE	255	M9	Sample 297	24.72		0
TRUE	255	M10	Sample 298	24.1		0
TRUE	255	M11	Sample 299	24.12		0
TRUE	255	M12	Sample 300	24.11		0
TRUE	255	M13	Sample 301	23.37		0
TRUE	65280	M14	Sample 302
TRUE	255	M15	Sample 303	23.37		0
TRUE	255	M16	Sample 304	23.6		0
TRUE	255	M17	Sample 305	23.6		0
TRUE	255	M18	Sample 306	23.6		0
TRUE	255	M19	Sample 307			0
TRUE	255	M20	Sample 308			0
TRUE	255	M21	Sample 309			0
TRUE	255	M22	Sample 310			0
TRUE	255	M23	Sample 311			0
TRUE	255	M24	Sample 312			0
TRUE	255	N1	Sample 313	23.53		0
TRUE	255	N2	Sample 314	23.57		0
TRUE	255	N3	Sample 315	23.55		0
TRUE	255	N4	Sample 316	26.66		0
TRUE	255	N5	Sample 317	26.66		0
TRUE	255	N6	Sample 318	26.66		0
TRUE	255	N7	Sample 319	24.61		0
TRUE	255	N8	Sample 320	24.61		0
TRUE	255	N9	Sample 321	24.61		0
TRUE	255	N10	Sample 322	28.32		0
TRUE	255	N11	Sample 323	28.32		0
TRUE	255	N12	Sample 324	28.32		0
TRUE	255	N13	Sample 325	22		0
TRUE	255	N14	Sample 326	22		0
TRUE	255	N15	Sample 327	29.8		0
TRUE	255	N16	Sample 328	24.67		0
TRUE	255	N17	Sample 329	24.67		0
TRUE	255	N18	Sample 330	24.67		0
TRUE	255	N19	Sample 331			0
TRUE	255	N20	Sample 332			0
TRUE	255	N21	Sample 333			0
TRUE	255	N22	Sample 334			0
TRUE	255	N23	Sample 335			0
TRUE	255	N24	Sample 336			0
TRUE	255	O1	Sample 337	35		0	> - Late Cp call (last five cycles) has higher uncertainty
TRUE	255	O2	Sample 338	35		0	> - Late Cp call (last five cycles) has higher uncertainty
TRUE	255	O3	Sample 339	35		0	> - Late Cp call (last five cycles) has higher uncertainty
TRUE	255	O4	Sample 340	35		0	> - Late Cp call (last five cycles) has higher uncertainty
TRUE	255	O5	Sample 341	35		0	> - Late Cp call (last five cycles) has higher uncertainty
TRUE	255	O6	Sample 342	35		0	> - Late Cp call (last five cycles) has higher uncertainty
TRUE	255	O7	Sample 343	35		0	> - Late Cp call (last five cycles) has higher uncertainty
TRUE	255	O8	Sample 344	35		0	> - Late Cp call (last five cycles) has higher uncertainty
TRUE	255	O9	Sample 345	35		0	> - Late Cp call (last five cycles) has higher uncertainty
TRUE	255	O10	Sample 346	35		0	> - Late Cp call (last five cycles) has higher uncertainty
TRUE	255	O11	Sample 347	35		0	> - Late Cp call (last five cycles) has higher uncertainty
TRUE	255	O12	Sample 348	35		0	> - Late Cp call (last five cycles) has higher uncertainty
TRUE	255	O13	Sample 349	35		0	> - Late Cp call (last five cycles) has higher uncertainty
TRUE	255	O14	Sample 350	35		0	> - Late Cp call (last five cycles) has higher uncertainty
TRUE	255	O15	Sample 351	35		0	> - Late Cp call (last five cycles) has higher uncertainty
TRUE	255	O16	Sample 352	35		0	> - Late Cp call (last five cycles) has higher uncertainty
TRUE	255	O17	Sample 353	35		0	> - Late Cp call (last five cycles) has higher uncertainty
TRUE	255	O18	Sample 354	35		0	> - Late Cp call (last five cycles) has higher uncertainty
TRUE	65280	O19	Sample 355			0
TRUE	65280	O20	Sample 356			0
TRUE	65280	O21	Sample 357			0
TRUE	65280	O22	Sample 358			0
TRUE	65280	O23	Sample 359			0
TRUE	65280	O24	Sample 360			0
TRUE	255	P1	Sample 361			0
TRUE	255	P2	Sample 362			0
TRUE	255	P3	Sample 363			0
TRUE	255	P4	Sample 364			0
TRUE	255	P5	Sample 365			0
TRUE	255	P6	Sample 366			0
TRUE	255	P7	Sample 367			0
TRUE	255	P8	Sample 368			0
TRUE	255	P9	Sample 369			0
TRUE	255	P10	Sample 370			0
TRUE	255	P11	Sample 371			0
TRUE	255	P12	Sample 372			0
TRUE	255	P13	Sample 373			0
TRUE	255	P14	Sample 374			0
TRUE	255	P15	Sample 375			0
TRUE	255	P16	Sample 376			0
TRUE	255	P17	Sample 377			0
TRUE	255	P18	Sample 378			0
TRUE	65280	P19	Sample 379			0
TRUE	65280	P20	Sample 380			0
TRUE	65280	P21	Sample 381			0
TRUE	65280	P22	Sample 382			0
TRUE	65280	P23	Sample 383			0
TRUE	65280	P24	Sample 384			0

## Sheet: M1
	1	2	3	4	5	6	7	8	9	10	11	12
ACTIN	13.65	13.66	12.89	11.86	12.6067	14.37	14.23	12.21	16.2767	17.3	14.34	15.23
GADPH	14.96	14.3	14.3467	11.8833	13.29	15.9833	15.6533	14.8133	16.44	18.6033	13.99	16.22
GSK3	23.14	21.9933	22.0567	21.98	22.16	23.24	24.22	22.3033	23.31	29.0733	23.6767	23.0067
AX1	25.64	24.2	25.21	24.1067	24.0367	26.0567	26.665	25.58	25.42	30.2767	25.8	25.38
RAC	23.27	22.7067	21.3333	21.35	21.4567	22.5867	22.76	20.92	22.72	29.2467	22.76	22.06
KEAP	24.51	23.6567	23.8767	23	23.25	25.71	25.9467	24.02	26.6467	31.88	24.68	25.22
EHD1	24.96	24.59	23.5	23.45	23.29	25.1567	23.9	24.32	25.17	28.8767	23.9733	24.4933
GRB2	21.65	21.09	20.91	19.9	20.82	22.0633	21.1933	20.6233	20.82	26.96	21.1533	21.6467
SNX5	22.7333	22.2	21.9433	20.82	22.56	22.91	22.46	20.5867	22.8333	28.9233	22.6367	22.7367
VISTA	25.73	22.73	23.5767	23.64	22.28	25.68	25.46	25.56	25.53	27.7167	23.31	24.59
LAG3	24.79	23.24	22.45	22.49	24.86	22.88	23.32	24.54	24.28	28.4867	21.3833	22.35
TDO2	18.9	18.5	18.46	17.5	17.69	17.7	20.69	19.1733	21.46	25.64	20.99	18.75
TIGIT	26.2	23.83	25.27	23.87	23.71	23.26	24.78	27.66	26.55	30.05	22.2	25.32
CTLA4	24.31	22.8	24.72	24.11	23.37	23.6	23.55	26.66	24.61	28.32	24.6	24.67
s
GADPH	1.31	0.64	1.45667	0.0233333	0.683333	1.61333	1.42333	2.60333	0.163333	1.30333	-0.35	0.99	0.988333
GSK3	9.49	8.33333	9.16667	10.12	9.55333	8.87	9.99	10.0933	7.03333	11.7733	9.33667	7.77667
AX1	11.99	10.54	12.32	12.2467	11.43	11.6867	12.435	13.37	9.14333	12.9767	11.46	10.15
RAC	9.62	9.04667	8.44333	9.49	8.85	8.21667	8.53	8.71	6.44333	11.9467	8.42	6.83
KEAP	10.86	9.99667	10.9867	11.14	10.6433	11.34	11.7167	11.81	10.37	14.58	10.34	9.99
EHD1	11.31	10.93	10.61	11.59	10.6833	10.7867	9.67	12.11	8.89333	11.5767	9.63333	9.26333
GRB2	8	7.43	8.02	8.04	8.21333	7.69333	6.96333	8.41333	4.54333	9.66	6.81333	6.41667
SNX5	9.08333	8.54	9.05333	8.96	9.95333	8.54	8.23	8.37667	6.55667	11.6233	8.29667	7.50667
VISTA	12.08	9.07	10.6867	11.78	9.67333	11.31	11.23	13.35	9.25333	10.4167	8.97	9.36
LAG3	11.14	9.58	9.56	10.63	12.2533	8.51	9.09	12.33	8.00333	11.1867	7.04333	7.12
TDO2	5.25	4.84	5.57	5.64	5.08333	3.33	6.46	6.96333	5.18333	8.34	6.65	3.52
TIGIT	12.55	10.17	12.38	12.01	11.1033	8.89	10.55	15.45	10.2733	12.75	7.86	10.09
CTLA4	10.66	9.14	11.83	12.25	10.7633	9.23	9.32	14.45	8.33333	11.02	10.26	9.44
ss
GADPH	0.321667	-0.348333	0.468333	-0.965	-0.305	0.625	0.435	1.615	-0.825	0.315	-1.33833	0.00166667
GSK3	8.50167	7.345	8.17833	9.13167	8.565	7.88167	9.00167	9.105	6.045	10.785	8.34833	6.78833
AX1	11.0017	9.55167	11.3317	11.2583	10.4417	10.6983	11.4467	12.3817	8.155	11.9883	10.4717	9.16167
RAC	8.63167	8.05833	7.455	8.50167	7.86167	7.22833	7.54167	7.72167	5.455	10.9583	7.43167	5.84167
KEAP	9.87167	9.00833	9.99833	10.1517	9.655	10.3517	10.7283	10.8217	9.38167	13.5917	9.35167	9.00167
EHD1	10.3217	9.94167	9.62167	10.6017	9.695	9.79833	8.68167	11.1217	7.905	10.5883	8.645	8.275
GRB2	7.01167	6.44167	7.03167	7.05167	7.225	6.705	5.975	7.425	3.555	8.67167	5.825	5.42833
SNX5	8.095	7.55167	8.065	7.97167	8.965	7.55167	7.24167	7.38833	5.56833	10.635	7.30833	6.51833
VISTA	11.0917	8.08167	9.69833	10.7917	8.685	10.3217	10.2417	12.3617	8.265	9.42833	7.98167	8.37167
LAG3	10.1517	8.59167	8.57167	9.64167	11.265	7.52167	8.10167	11.3417	7.015	10.1983	6.055	6.13167
TDO2	4.26167	3.85167	4.58167	4.65167	4.095	2.34167	5.47167	5.975	4.195	7.35167	5.66167	2.53167
TIGIT	11.5617	9.18167	11.3917	11.0217	10.115	7.90167	9.56167	14.4617	9.285	11.7617	6.87167	9.10167
CTLA4	9.67167	8.15167	10.8417	11.2617	9.775	8.24167	8.33167	13.4617	7.345	10.0317	9.27167	8.45167
2-ss
GSK3	0.00275895	0.00615084	0.00345204	0.00178277	0.00264045	0.00424016	0.00195087	0.00181603	0.0151452	0.00056675	0.00306832	0.00904707
AX1	0.000487717	0.00133248	0.000387997	0.000408229	0.000719027	0.00060184	0.00035827	0.00018739	0.00350833	0.000246123	0.00070423	0.00174608
RAC	0.00252121	0.00375146	0.0056993	0.00275895	0.00429935	0.00666891	0.00536701	0.00473747	0.0227972	0.000502589	0.00579222	0.0174375
KEAP	0.00106741	0.00194188	0.000977691	0.000879111	0.00124038	0.000765311	0.000589454	0.000552527	0.00149912	8.10029e-05	0.00153062	0.00195087
EHD1	0.000781392	0.00101686	0.00126937	0.000643547	0.00120646	0.00112307	0.00243533	0.000448792	0.00417213	0.000649522	0.00249802	0.00322832
GRB2	0.00774958	0.0115044	0.00764289	0.00753766	0.00668434	0.00958504	0.0158981	0.00581905	0.0850821	0.00245227	0.0176401	0.0232225
SNX5	0.00365731	0.00532993	0.00373416	0.00398372	0.00200109	0.00532993	0.00660756	0.00596884	0.0210749	0.000628848	0.00630917	0.010909
VISTA	0.000458222	0.00369127	0.00120368	0.000564137	0.00242971	0.000781392	0.000825945	0.000190006	0.00325078	0.00145141	0.00395621	0.0030191
LAG3	0.000879111	0.00259209	0.00262828	0.0012519	0.000406347	0.00544193	0.00364045	0.000385317	0.00773169	0.00085113	0.0150405	0.0142621
TDO2	0.0521327	0.069268	0.041762	0.039784	0.058517	0.197282	0.0225353	0.0158981	0.0545983	0.00612249	0.0197546	0.172939
TIGIT	0.00033082	0.00172204	0.000372192	0.000481003	0.000901741	0.00418178	0.00132328	4.43205e-05	0.00160301	0.000287995	0.0085393	0.00182023
CTLA4	0.00122613	0.00351644	0.00054492	0.000407287	0.00114138	0.00330378	0.00310398	8.8641e-05	0.00615084	0.000955361	0.00161789	0.00285624
RS	0.00453014	0.00690913	0.00546296	0.00453119	0.00424898	0.00678896	0.00849826	0.00518318	0.0382195	0.00113271	0.00929032	0.0161252
HL	L	H	L	L	L	H	H	L	H	L	H	H

## Sheet: M2
	RS	HL	VISTA	LAG3	TDO2	TIGIT	CTLA4
1	0.00453014	L	0.000458222	0.000879111	0.0521327	0.00033082	0.00122613
3	0.00546296	L	0.00120368	0.00262828	0.041762	0.000372192	0.00054492
4	0.00453119	L	0.000564137	0.0012519	0.039784	0.000481003	0.000407287
5	0.00424898	L	0.00242971	0.000406347	0.058517	0.000901741	0.00114138
8	0.00518318	L	0.000190006	0.000385317	0.0158981	4.43205e-05	8.8641e-05
10	0.00113271	L	0.00145141	0.00085113	0.00612249	0.000287995	0.000955361
2	0.00690913	H	0.00369127	0.00259209	0.069268	0.00172204	0.00351644
6	0.00678896	H	0.000781392	0.00544193	0.197282	0.00418178	0.00330378
7	0.00849826	H	0.000825945	0.00364045	0.0225353	0.00132328	0.00310398
9	0.0382195	H	0.00325078	0.00773169	0.0545983	0.00160301	0.00615084
11	0.00929032	H	0.00395621	0.0150405	0.0197546	0.0085393	0.00161789
12	0.0161252	H	0.0030191	0.0142621	0.172939	0.00182023	0.00285624
			0.044797	0.00973409	0.129406	0.0360804	0.00172498
